# Supplementary material for: Spatiotemporal Trends in Stunting Prevalence Among Children Aged Two Years Old in Rwanda (2020–2024): A Retrospective Analysis
Source: Nutrients. 2025 Aug 29;17(17):2808. doi: 10.3390/nu17172808 (PMC12430221; doi:10.3390/nu17172808)
Supplement: Supplementary file 1 [file nutrients-17-02808-s001.zip]

Archive with 1 entries (1 files):
- nutrients-3790349-supplementary.pdf
